# Supplementary material for: Melanoma Risk in 12,205 Kidney Transplant Recipients Receiving Calcineurin Inhibitor-Based Immunosuppression: A Nationwide Analysis of Polish National Health Fund Data (2010–2022)
Source: Cancers (Basel). 2026 Feb 16;18(4):642. doi: 10.3390/cancers18040642 (PMC12939293; doi:10.3390/cancers18040642)
Supplement: Supplementary file 1 [file cancers-18-00642-s001.zip]

Archive with 1 entries (1 files):
- cancers-4107875-supplementary.pdf
